# Supplementary material for: High-accuracy laser spectroscopy of H2+ and the proton–electron mass ratio
Source: Nature. 2025 Aug 6;644(8075):69–75. doi: 10.1038/s41586-025-09306-2 (PMC12328222; doi:10.1038/s41586-025-09306-2)
Supplement: Supplementary file 2 — This file contains Source data for Supplementary Figs. 1–4 and 6. [file 41586_2025_9306_MOESM2_ESM.zip]

Archive with 5 entries (5 files):
- 2024-07-15720D-s2/raw_data_SI_Fig_1.xlsx
- 2024-07-15720D-s2/raw_data_SI_Fig_2.xlsx
- 2024-07-15720D-s2/raw_data_SI_Fig_3.xlsx
- 2024-07-15720D-s2/raw_data_SI_Fig_4.xlsx
- 2024-07-15720D-s2/raw_data_SI_Fig_6.xlsx
