# Supplementary material for: High-accuracy laser spectroscopy of H2+ and the proton–electron mass ratio
Source: Nature. 2025 Aug 6;644(8075):69–75. doi: 10.1038/s41586-025-09306-2 (PMC12328222; doi:10.1038/s41586-025-09306-2)
Supplement: Supplementary file 2 — This file contains Source data for Supplementary Figs. 1–4 and 6. [file 41586_2025_9306_MOESM2_ESM.zip › 2024-07-15720D-s2/raw_data_SI_Fig_1.xlsx]

## Sheet: test
Frequency Detuning (Hz)	Frequency Detuning Error (Hz)	Fluorescence Decrease Signal (%)	Fluorescence Decrease Signal Error (%)	Fluorescence Decrease Background (%)	Fluorescence Decrease Background Error (%)
f_a1: nominal (304V)
97152.2	0.28	0.75	1.76	0	1.88
97166.2	0.2	4.08	2.48	0	0.82
97181.2	0.22	7.97	1.55	0	1.36
97195.2	0.19	6.34	1.4	0	1.23
97210.1	0.26	3.03	2.51	0	1.54
97232.7	0.25	-0.3	1.38	0	1.26
97252.1	0.28	0.49	3.24	0	1.75
97331	0.41	1.59	1.43	0	0.86
97351.2	0.22	2.66	1.91	0	1.49
97365.5	0.26	7.31	1.35	0	1.51
97378.4	0.25	7.69	1.45	0	1.03
97398.1	0.23	5.38	1.12	0	1.02
97411.7	0.3	-0.82	2.18	0	2.34
97431.3	0.42	-0.18	2.57	0	1.35
f_a1: 341V
97142.2	0.25	1.38	2.41	0	1.54
97171	0.22	1.24	1.3	0	1.13
97184.2	0.31	6.37	2.2	0	1.33
97198.1	0.17	7.38	1.3	0	0.58
97213.4	0.27	3.65	1.81	0	1.2
97229.8	0.29	-0.66	1.92	0	1.74
97247.4	0.26	-0.48	1.96	0	1.8
97346.4	0.23	0.49	1.32	0	1.65
97359.2	0.33	0.26	2.42	0	0.85
97373.8	0.16	1.96	1.01	0	1.02
97387	0.19	7.4	1.26	0	1.12
97402.4	0.19	6.78	1.45	0	1.03
97419.7	0.18	2.24	1.16	0	0.94
97436.1	0.2	1.9	1.59	0	1.47
97450.7	0.2	0.66	1.82	0	1.98
