# Supplementary material for: High-accuracy laser spectroscopy of H2+ and the proton–electron mass ratio
Source: Nature. 2025 Aug 6;644(8075):69–75. doi: 10.1038/s41586-025-09306-2 (PMC12328222; doi:10.1038/s41586-025-09306-2)
Supplement: Supplementary file 2 — This file contains Source data for Supplementary Figs. 1–4 and 6. [file 41586_2025_9306_MOESM2_ESM.zip › 2024-07-15720D-s2/raw_data_SI_Fig_2.xlsx]

## Sheet: test
Frequency Detuning (Hz)	Frequency Detuning Error (Hz)	Fluorescence Decrease Signal (%)	Fluorescence Decrease Signal Error (%)	Fluorescence Decrease Background (%)	Fluorescence Decrease Background Error (%)
f_a1: I_OPO (nominal)
97152.2	0.28	0.75	1.76	0	1.88
97166.2	0.2	4.08	2.48	0	0.82
97181.2	0.22	7.97	1.55	0	1.36
97195.2	0.19	6.34	1.4	0	1.23
97210.1	0.26	3.03	2.51	0	1.54
97232.7	0.25	-0.3	1.38	0	1.26
97252.1	0.28	0.49	3.24	0	1.75
f_a1: 1.26 I_OPO
97156.8	0.43	2.47	2.29	0	1.91
97165.6	0.5	0.06	2.59	0	1.96
97177.2	0.41	1.14	2.12	0	2
97187.6	0.26	5.17	1.76	0	1.44
97197.2	0.29	8.88	2.17	0	1.15
97207.2	0.28	3.21	1.68	0	1.34
97217.8	0.23	2.41	1.44	0	1.47
