# Supplementary material for: High-accuracy laser spectroscopy of H2+ and the proton–electron mass ratio
Source: Nature. 2025 Aug 6;644(8075):69–75. doi: 10.1038/s41586-025-09306-2 (PMC12328222; doi:10.1038/s41586-025-09306-2)
Supplement: Supplementary file 2 — This file contains Source data for Supplementary Figs. 1–4 and 6. [file 41586_2025_9306_MOESM2_ESM.zip › 2024-07-15720D-s2/raw_data_SI_Fig_3.xlsx]

## Sheet: test
Frequency Detuning (Hz)	Frequency Detuning Error (Hz)	Fluorescence Decrease Signal (%)	Fluorescence Decrease Signal Error (%)	Fluorescence Decrease Background (%)	Fluorescence Decrease Background Error (%)
f_a1: nominal (76µW)
137053	0.27	0.64	1.65	0	1.44
137066	0.41	0.79	2.22	0	1.55
137077	0.24	2.5	2.65	0	1.71
137087	0.31	3.92	1.64	0	1.41
137093	0.36	9.04	2.73	0	2.4
137102	0.25	8.76	2.11	0	0.99
137107	0.22	7.09	1.2	0	2.57
137121	0.28	1.88	2.69	0	2.19
137138	0.39	-0.88	1.77	0	2.63
f_a1: 41µW
136944	0.19	1.77	1.25	0	1.59
136948	0.19	7.33	1.73	0	1.34
136953	0.23	4.92	2.03	0	1.53
136959	0.25	4	1.21	0	1.38
136962	0.37	-0.7	3.76	0	2.48
f_a1: 146µW
137386	0.31	1.82	1.55	0	2.79
137391	0.37	0.84	1.51	0	0.76
137398	0.32	5.36	1.67	0	2.05
137402	0.27	8.37	2.22	0	1.22
137407	0.18	2.27	1.27	0	0.91
137413	0.28	-0.51	2.01	0	2.59
