# Supplementary material for: High-accuracy laser spectroscopy of H2+ and the proton–electron mass ratio
Source: Nature. 2025 Aug 6;644(8075):69–75. doi: 10.1038/s41586-025-09306-2 (PMC12328222; doi:10.1038/s41586-025-09306-2)
Supplement: Supplementary file 2 — This file contains Source data for Supplementary Figs. 1–4 and 6. [file 41586_2025_9306_MOESM2_ESM.zip › 2024-07-15720D-s2/raw_data_SI_Fig_4.xlsx]

## Sheet: test
Frequency Detuning (Hz)	Frequency Detuning Error (Hz)	Fluorescence Decrease Signal (%)	Fluorescence Decrease Signal Error (%)	Fluorescence Decrease Background (%)	Fluorescence Decrease Background Error (%)
f_a1: nominal (76µW)
97152.2	0.28	0.75	1.76	0	1.88
97166.2	0.2	4.08	2.48	0	0.82
97181.2	0.22	7.97	1.55	0	1.36
97195.2	0.19	6.34	1.4	0	1.23
97210.1	0.26	3.03	2.51	0	1.54
97232.7	0.25	-0.3	1.38	0	1.26
97252.1	0.28	0.49	3.24	0	1.75
97331	0.41	1.59	1.43	0	0.86
97351.2	0.22	2.66	1.91	0	1.49
97365.5	0.26	7.31	1.35	0	1.51
97378.4	0.25	7.69	1.45	0	1.03
97398.1	0.23	5.38	1.12	0	1.02
97411.7	0.3	-0.82	2.18	0	2.34
97431.3	0.42	-0.18	2.57	0	1.35
f_a1: 41µW
97107.5	0.56	1.91	2.57	0	1.53
97113	0.27	2.17	1.43	0	1.5
97117.8	0.23	8.66	2.07	0	1.42
97122.6	0.23	11.58	2.77	0	1.4
97126.1	0.28	3.74	1.24	0	1.31
97130.7	0.44	0.35	1.89	0	1.75
f_a1: 146µW
97470.6	0.32	1.19	2.07	0	2.28
97474.3	0.28	5.64	1.84	0	1.29
97478.2	0.24	9.66	1.2	0	1.61
97486.2	0.24	3.75	1.34	0	1.06
97491.4	0.38	-0.3	2.93	0	2.84
