# Supplementary material for: High-accuracy laser spectroscopy of H2+ and the proton–electron mass ratio
Source: Nature. 2025 Aug 6;644(8075):69–75. doi: 10.1038/s41586-025-09306-2 (PMC12328222; doi:10.1038/s41586-025-09306-2)
Supplement: Supplementary file 2 — This file contains Source data for Supplementary Figs. 1–4 and 6. [file 41586_2025_9306_MOESM2_ESM.zip › 2024-07-15720D-s2/raw_data_SI_Fig_6.xlsx]

## Sheet: SI Fig 6
Frequency Detuning (kHz)	Fluorescence Decrease Signal	Fluorescence Decrease Background	Fluorescence Decrease Signal Error	Fluorescence Decrease Background Error
Green data points
15	0.0473221	0	0.00733831	0.00741934
75	0.0404879	0	0.00785504	0.00653046
45	0.012761	0	0.00703834	0.00579153
-15	0.0108085	0	0.0102034	0.00939728
105	0.00774417	0	0.00934366	0.00727666
60	0.0266094	0	0.00749347	0.00501459
30	0.0288846	0	0.00627865	0.00723909
0	0.0241155	0	0.00663778	0.00463723
90	0.031004	0	0.00928655	0.00891263
Blue data points
90	0.0414759	0	0.0107653	0.00762314
0	0.0369569	0	0.008614	0.00812156
100	0.0632804	0	0.012444	0.00641571
-10	0.0708229	0	0.0132211	0.0109079
80	0.00978272	0	0.00816029	0.00868538
10	0.0121273	0	0.00656603	0.00615752
110	0.0325052	0	0.0145276	0.00557653
-20	0.0405481	0	0.00952451	0.00646644
120	0.0139322	0	0.00776195	0.00810377
-30	0.0151895	0	0.00891721	0.0066588
Red data points
50	0.0355865	0	0.00498863	0.00465045
70	0.00872439	0	0.00524092	0.00720807
30	0.00653143	0	0.00484452	0.00463065
60	0.0223705	0	0.00749651	0.0065768
40	0.0204099	0	0.00706778	0.00531616
10	-0.00105617	0	0.0098767	0.00746803
90	0.00582663	0	0.00548727	0.00304555
-10	0.00659146	0	0.00519384	0.00827453
110	0.00773887	0	0.0093459	0.00803344
