# Supplementary material for: High-accuracy laser spectroscopy of H2+ and the proton–electron mass ratio
Source: Nature. 2025 Aug 6;644(8075):69–75. doi: 10.1038/s41586-025-09306-2 (PMC12328222; doi:10.1038/s41586-025-09306-2)
Supplement: Supplementary file 3 — Source Data Fig. 2 [file 41586_2025_9306_MOESM3_ESM.xlsx]

## Sheet: test
Frequency Detuning (Hz)	Frequency Detuning Error (Hz)	Fluorescence Decrease Signal (%)	Fluorescence Decrease Signal Error (%)	Fluorescence Decrease Background (%)	Fluorescence Decrease Background Error (%)
f_a1: nominal
97152.2	0.28	0.75	1.76	0	1.88
97166.2	0.2	4.08	2.48	0	0.82
97181.2	0.22	7.97	1.55	0	1.36
97195.2	0.19	6.34	1.4	0	1.23
97210.1	0.26	3.03	2.51	0	1.54
97232.7	0.25	-0.3	1.38	0	1.26
97252.1	0.28	0.49	3.24	0	1.75
97331	0.41	1.59	1.43	0	0.86
97351.2	0.22	2.66	1.91	0	1.49
97365.5	0.26	7.31	1.35	0	1.51
97378.4	0.25	7.69	1.45	0	1.03
97398.1	0.23	5.38	1.12	0	1.02
97411.7	0.3	-0.82	2.18	0	2.34
97431.3	0.42	-0.18	2.57	0	1.35
f_b1: nominal
137053	0.27	0.64	1.65	0	1.44
137066	0.41	0.79	2.22	0	1.55
137077	0.24	2.5	2.65	0	1.71
137087	0.31	3.92	1.64	0	1.41
137093	0.36	9.04	2.73	0	2.4
137102	0.25	8.76	2.11	0	0.99
137107	0.22	7.09	1.2	0	2.57
137121	0.28	1.88	2.69	0	2.19
137138	0.39	-0.88	1.77	0	2.63
f_b2: nominal
56834.7	0.32	1.28	1.58	0	1.77
56841.4	0.3	1.02	2	0	2.39
56846.5	0.28	2.2	1.96	0	1.18
56855.7	0.29	9.74	1.26	0	1.39
56862.5	0.25	7.56	1.77	0	1.19
56869.9	0.3	6.13	2.45	0	1.46
56877.7	0.3	4.35	2.14	0	1.65
56885.6	0.31	-0.93	1.49	0	1.69
